# Supplementary material for: Rapid functional traits turnover in boreal dragonfly communities (Odonata)
Source: Sci Rep. 2020 Sep 21;10:15411. doi: 10.1038/s41598-020-71685-5 (PMC7505836; doi:10.1038/s41598-020-71685-5)
Supplement: Supplementary file 1 — Supplementary file1 [file 41598_2020_71685_MOESM1_ESM.xlsx]

## Sheet: traits
Year	species		3rd leg	labium size	adult maximun size	Oviposition	Larval development	larval behaviour	Overwintering stage	Flight time in weeks	emergence in area	Microhabitat use	activity	Number the lakes ocurred
			trait1	trait2	trait3	trait4	trait5	trait6	trait7	trait8	trait9	trait10	trait11	trait12
1997	A grandis	sp1	0.648386	0.53336	49	2	1	3	3	16	12	2	2	19
1997	A juncea	sp2	0.635257	0.481743	48	2	1	3	1	20	12	2	2	27
1997	A subarctica	sp3	0.609762	0.492849	46	2	1	3	1	8*	8	2	2	20
1997	C aenea	sp4	1.30418	0.864883	35	1	3	3	2	16	8	1	1	23
1997	C hastulatum	sp5	0.936164	0.540623	22	2	2	3	2	12	8	3	1	28
1997	C johanssoni	sp6	0.752395	0.505527	19	2	2	3	2	10	4	3	1	15
1997	E najas	sp7	1.03659	0.505696	24	2	2	2	2	12	4	3	2	6
1997	L dubia	sp8	0.974604	0.747998	28	1	3	3	2	14	4	2	1	28
1997	L quadrimaculata	sp9	1.14455	0.911583	40	1	3	3	2	16	7	2	1	15
1997	L sponsa	sp10	1.28326	0.447856	24	2	2	1	1	16	8	3	2	20
1997	S danae	sp11	1.10614	0.677684	30	1	3	1	1	18	6	2	2	5
1997	S metallica	sp12	1.25275	0.893425	38	1	3	3	2	15	4	1	1	16
			trait1	trait2	trait3	trait4	trait5	trait6	trait7	trait8	trait9	trait10	trait11	trait12
2008	A grandis	sp1	0.753135	0.59906	49	2	1	3	3	16	12	2	2	19
2008	A juncea	sp2	0.675467	0.533	48	2	1	3	1	20	12	2	2	28
2008	A subarctica	sp3	0.685771	0.553012	46	2	1	3	1	8	8	2	2	21
2008	C aenea	sp4	1.2812	0.895551	35	1	3	3	2	16	8	1	1	25
2008	C hastulatum	sp5	0.944056	0.571329	22	2	2	3	2	12	8	3	1	29
2008	C johanssoni	sp6	0.80009	0.53204	19	2	2	3	2	10	4	3	1	16
2008	E najas	sp7	1.10021	0.531526	24	2	2	2	2	12	4	3	2	7
2008	L dubia	sp8	1.0231	0.739122	28	1	3	3	2	14	4	2	1	27
2008	L quadrimaculata	sp9	1.1062	0.921708	40	1	3	3	2	16	7	2	1	19
2008	L sponsa	sp10	1.26341	0.438937	24	2	2	1	1	16	8	3	2	20
2008	S danae	sp11	1.10614	0.677684	30	1	3	1	1	18	6	2	2	16
2008	S metallica	sp12	1.41005	0.953797	38	1	3	3	2	15	4	1	1	12
			trait1	trait2	trait3	trait4	trait5	trait6	trait7	trait8	trait9	trait10	trait11	trait12
2017	A grandis	sp1	0.736111	0.54784	49	2	1	3	3	16	12	2	2	17
2017	A juncea	sp2	0.735683	0.527166	48	2	1	3	1	20	12	2	2	25
2017	A subarctica	sp3	0.690801	0.542322	46	2	1	3	1	8	8	2	2	21
2017	C aenea	sp4	1.33097	0.864737	35	1	3	3	2	16	8	1	1	21
2017	C hastulatum	sp5	0.928595	0.536038	22	2	2	3	2	12	8	3	1	24
2017	C johanssoni	sp6	0.824561	0.514985	19	2	2	3	2	10	4	3	1	14
2017	E najas	sp7	1.09926	0.517241	24	2	2	2	2	12	4	3	2	9
2017	L dubia	sp8	1.11835	0.767069	28	1	3	3	2	14	4	2	1	21
2017	L quadrimaculata	sp9	1.13431	0.933394	40	1	3	3	2	16	7	2	1	13
2017	L sponsa	sp10	1.28061	0.42144	24	2	2	1	1	16	8	3	2	5
2017	S danae	sp11	1.10614	0.677684	30	1	3	1	1	18	6	2	2	1
2017	S metallica	sp12	1.47323	0.927501	38	1	3	3	2	15	4	1	1	6

## Sheet: species abundance
LAKE	year	A. grandis	A. juncea	A. subarctica	C. aenea	C. hastulatum	C. johanssoni	E. najas	L. dubia	L. quadrimaculata	L. sponsa	S. danae	S. metallica
		sp1	sp2	sp3	sp4	sp5	sp6	sp7	sp8	sp9	sp10	sp11	sp12
Andtjärnen	1997	7	85	5	0	88	57	0	223	0	0	1	1
Lilla-Bondtjärnen	1997	10	0	2	1	11	0	1	6	0	4	0	1
Fallerslogstjärnen	1997	0	12	6	1	163	15	0	245	1	5	0	0
Gåstjärnen	1997	10	132	0	0	176	1	0	79	0	9	0	12
SÖ-Gräsberget	1997	0	2	8	0	30	7	0	245	0	57	0	0
Huttikatjärnen	1997	2	19	5	13	15	26	0	102	1	0	0	0
Koppartjärnen	1997	33	7	0	57	319	0	3	37	0	0	0	2
Klosstjärnen	1997	2	16	2	3	13	0	0	43	1	0	0	10
Kroktjärnen1	1997	2	9	0	4	51	0	0	33	0	0	0	0
Kroktjärnen2	1997	1	16	8	5	14	0	3	31	1	1	0	5
Kvarntjärnen	1997	0	9	10	1	13	2	0	106	0	15	0	0
Lilla-tjärnen	1997	0	10	3	1	49	0	0	190	0	81	0	0
Lorttjärnen1	1997	0	18	6	1	186	30	0	238	0	4	0	0
Lorttjärnen2	1997	6	15	1	14	66	0	0	29	3	1	0	0
Mellantjärnen1	1997	23	23	0	6	283	0	0	39	4	35	0	8
Mellantjärnen2	1997	5	21	2	36	211	5	0	116	0	0	10	8
Norrtjärnen	1997	10	7	2	15	68	13	0	29	0	6	0	12
Ormputten	1997	0	7	5	0	13	0	0	108	0	45	10	0
Paskalampa	1997	6	2	4	11	23	0	0	150	0	17	0	12
P-Sundmossen	1997	0	9	18	2	4	8	0	411	1	0	0	0
Rika-sjön	1997	10	13	1	2	51	0	0	93	1	0	0	0
Stora-Tjärnen	1997	0	6	2	0	95	5	0	138	0	79	0	0
S-Svarttjärnen	1997	0	3	0	1	0	0	0	3	0	1	0	2
Skottjärnen	1997	1	12	3	5	23	6	3	97	1	6	0	5
Sälgtjärnen	1997	0	3	13	0	121	1	0	159	1	53	4	0
Sävenästjärnen	1997	13	1	0	24	86	0	1	0	1	4	0	14
Tranhålet	1997	0	0	0	0	16	0	0	69	1	5	3	0
Trolltjärnen1	1997	5	3	0	17	23	0	2	11	1	14	0	5
Trolltjärnen2	1997	1	41	7	9	85	5	0	272	4	0	0	3
Väckalampa	1997	12	6	0	2	23	1	0	26	3	13	2	6
		sp1	sp2	sp3	sp4	sp5	sp6	sp7	sp8	sp9	sp10	sp11	sp12
Andtjärnen	2008	3	36	3	1	38	25	0	95	0	1	1	0
Fallerslogstjärnen	2008	4	0	1	1	5	1	0	3	1	2	0	0
Gåstjärnen	2008	1	6	0	1	70	0	0	106	0	0	1	0
Huttikatjärnen	2008	0	0	1	1	100	1	0	45	1	6	0	0
Klosstjärnen	2008	1	2	0	1	22	6	1	180	1	42	1	1
Koppartjärnen	2008	1	4	0	3	3	5	0	0	1	0	1	1
Kroktjärnen1	2008	32	7	0	55	307	0	3	36	0	0	0	0
Kroktjärnen2	2008	3	17	3	4	14	0	0	46	0	0	0	6
Kvarntjärnen	2008	0	10	1	5	53	1	0	35	1	1	1	0
Lilla-Bondtjärnen	2008	5	79	40	25	69	1	5	153	0	0	1	6
Lilla-tjärnen	2008	0	8	8	1	11	0	0	85	0	12	0	0
Lorttjärnen1	2008	0	4	1	1	17	1	0	65	0	28	0	0
Lorttjärnen2	2008	0	21	7	2	215	0	0	276	0	5	1	0
Mellantjärnen1	2008	2	4	0	4	17	0	0	8	1	1	0	1
Mellantjärnen2	2008	11	11	1	3	130	0	0	18	2	17	1	0
Norrtjärnen	2008	6	22	2	38	221	6	1	122	0	0	7	5
Ormputten	2008	0	6	2	0	58	11	0	25	1	6	1	0
Paskalampa	2008	0	5	4	0	9	1	0	73	0	31	0	0
P-Sundmossen	2008	2	1	1	3	7	1	0	42	1	5	1	3
Rika-sjön	2008	1	6	0	0	3	0	0	274	1	1	1	0
Sälgtjärnen	2008	0	5	1	1	20	1	0	36	1	1	1	0
Sävenästjärnen	2008	1	3	0	1	44	0	1	0	1	0	1	1
Skottjärnen	2008	1	2	1	1	0	0	1	2	1	1	0	1
SÖ-Gräsberget	2008	0	9	1	0	17	5	0	69	0	5	1	0
S-Svarttjärnen	2008	1	20	86	1	79	0	0	1050	7	0	7	0
Stora-Tjärnen	2008	0	2	1	0	93	1	0	0	1	5	0	0
Tranhålet	2008	0	0	0	1	28	1	0	121	2	9	6	0
Trolltjärnen1	2008	7	4	1	22	30	0	0	14	2	18	0	0
Trolltjärnen2	2008	1	12	3	3	25	2	0	79	0	1	0	1
Väckalampa	2008	12	6	1	2	23	0	1	26	3	0	0	6
		sp1	sp2	sp3	sp4	sp5	sp6	sp7	sp8	sp9	sp10	sp11	sp12
Andtjärnen	2017	0	44	0	0	0	0	1	0	0	0	0	0
Lilla-Bondtjärnen	2017	0	0	12	11	0	2	0	0	36	2	0	0
Fallerslogstjärnen	2017	1	3	15	7	1	3	0	1	9	1	0	0
Gåstjärnen	2017	4	20	1	4	8	2	2	0	57	6	0	0
SÖ-Gräsberget	2017	0	5	3	0	0	4	1	0	1	1	0	0
Huttikatjärnen	2017	6	19	1	16	4	0	7	0	0	11	0	0
Koppartjärnen	2017	20	10	0	5	0	0	1	0	50	1	0	0
Klosstjärnen	2017	4	23	12	9	0	1	0	0	62	0	0	0
Kroktjärnen1	2017	4	9	9	3	4	1	0	0	39	0	0	0
Kroktjärnen2	2017	0	24	1	5	0	6	0	0	19	0	0	0
Kvarntjärnen	2017	0	0	10	5	0	1	0	0	200	0	0	0
Lilla-tjärnen	2017	2	10	4	21	0	3	0	0	60	0	0	0
Lorttjärnen1	2017	0	9	1	32	0	7	0	0	30	15	1	0
Lorttjärnen2	2017	7	3	0	17	1	4	0	19	9	12	0	0
Mellantjärnen1	2017	1	7	15	7	0	10	1	0	19	1	0	0
Mellantjärnen2	2017	0	9	2	6	0	0	0	3	36	0	0	0
Norrtjärnen	2017	1	10	5	2	10	2	4	0	11	0	3	0
Ormputten	2017	0	3	33	5	2	2	0	1	200	0	0	0
Paskalampa	2017	5	6	0	5	0	1	1	0	8	13	1	0
P-Sundmossen	2017	6	11	0	14	0	1	1	0	4	6	0	0
Rika-sjön	2017	0	11	1	7	0	4	0	0	10	3	0	0
Stora-Tjärnen	2017	9	4	0	1	1	2	0	15	29	5	0	0
S-Svarttjärnen	2017	2	2	1	10	0	15	0	0	0	30	1	0
Skottjärnen	2017	0	0	10	5	4	1	0	0	34	3	2	0
Sälgtjärnen	2017	0	1	20	23	3	0	0	14	211	0	0	0
Sävenästjärnen	2017	1	7	10	7	0	0	0	0	0	0	0	2
Tranhålet	2017	2	4	0	12	2	1	0	0	17	0	1	0
Trolltjärnen1	2017	13	2	10	15	1	1	0	0	0	3	0	0
Trolltjärnen2	2017	0	0	10	3	12	9	9	2	0	71	0	0
Väckalampa	2017	0	1	0	1	5	2	0	0	0	0	0	0

## Sheet: CWM
Lake		3rd leg	labium size	adult maximun size	Oviposition	Larval development	larval behaviour	Overwintering stage	Flight time in weeks	emergence in area	Microhabitat use	activity	number of ocurrences
Andtjärnen	1997	0.870555	0.625076	29.9443	1.5182	2.27623	2.99572	1.82013	14	6.37687	2.30835	1.20985	25.9358
Lilla-Bondtjärnen	1997	0.904872	0.578043	32.9167	1.77778	1.97222	2.75	2.11111	16	8.22222	2.38889	1.47222	23.0833
Fallerslogstjärnen	1997	0.943762	0.651155	26.2902	1.44866	2.51786	2.97768	1.94866	14	5.78348	2.40625	1.05134	27.3013
Gåstjärnen	1997	0.857831	0.569028	32.4606	1.78282	1.90692	2.95704	1.68735	12	8.47733	2.41527	1.36038	26.9236
SÖ-Gräsberget	1997	1.00695	0.668914	27.1776	1.29799	2.67335	2.67335	1.80802	14	5.13467	2.26934	1.19198	26.2435
Huttikatjärnen	1997	0.915457	0.668787	29.5902	1.36612	2.63934	3	1.87978	14	5.65574	2.153	1.14208	25.306
Koppartjärnen	1997	0.961776	0.59762	26.5284	1.79039	2.37555	2.99345	2.05677	12	7.98253	2.57424	1.09389	26.5175
Klosstjärnen	1997	0.937146	0.682142	33.0333	1.36667	2.6	3	1.82222	14	6.43333	2	1.22222	25.8
Kroktjärnen1	1997	0.930678	0.61735	27.4343	1.62626	2.34343	3	1.92929	12	7.11111	2.47475	1.11111	27.5252
Kroktjärnen2	1997	0.909786	0.642456	33.6706	1.50588	2.38823	2.94118	1.71765	14	6.95294	2.09412	1.34118	24.9294
Kvarntjärnen	1997	0.957379	0.667781	29.3526	1.3141	2.57692	2.80769	1.78205	14	5.46154	2.1859	1.21795	26.4615
Lilla-tjärnen	1997	1.03137	0.634872	26.9311	1.42814	2.53892	2.51497	1.71856	14	5.84431	2.38623	1.28144	25.9431
Lorttjärnen1	1997	0.932059	0.637743	26.0807	1.50518	2.44928	2.98344	1.94203	14	5.92961	2.45342	1.05797	26.9793
Lorttjärnen2	1997	0.941146	0.619135	29.3185	1.65926	2.40741	2.98518	1.91852	12	7.74074	2.39259	1.17037	26.563
Mellantjärnen1	1997	0.949661	0.563358	26.2779	1.86461	2.08313	2.83373	1.91687	12	7.981	2.72209	1.1924	26.3658
Mellantjärnen2	1997	0.966624	0.633324	27.0387	1.58937	2.53623	2.95169	1.93237	12	6.95652	2.41546	1.09179	26.4227
Norrtjärnen	1997	0.963884	0.624069	28.3827	1.65432	2.48765	2.92593	1.96914	12	7.08642	2.37037	1.15432	24.6111
Ormputten	1997	1.03049	0.641376	27.9575	1.37234	2.56383	2.41489	1.64362	14	5.74468	2.30851	1.35638	24.6117
Paskalampa	1997	1.00674	0.704966	29.0178	1.23111	2.86667	2.84889	1.92444	14	5.26222	2.07556	1.12889	26.12
P-Sundmossen	1997	0.950932	0.727333	28.9581	1.08609	2.86534	3	1.9404	14	4.37748	2.02208	1.0596	27.3819
Rika-sjön	1997	0.920979	0.654187	29.2164	1.4386	2.45029	3	1.97661	14	6.35672	2.28655	1.14035	27.2164
Stora-Tjärnen	1997	1.02647	0.604207	25.6154	1.57539	2.4	2.51385	1.73231	14	6.31385	2.55077	1.26769	25.7877
S-Svarttjärnen	1997	0.992253	0.678881	36.3	1.4	2.7	2.8	1.6	20	7.2	1.8	1.4	24
Skottjärnen	1997	0.959395	0.677305	29.1358	1.33333	2.66667	2.90741	1.87654	14	5.57407	2.17284	1.15432	25.9321
Sälgtjärnen	1997	0.99269	0.619897	26.2169	1.53803	2.41972	2.67887	1.79437	14	6.20563	2.49296	1.20563	26.1718
Sävenästjärnen	1997	1.012	0.627659	28.5347	1.72917	2.61111	2.9375	2.05556	12	7.96528	2.36806	1.13194	24.7153
Tranhålet	1997	0.990485	0.696231	26.9575	1.2234	2.78723	2.82979	1.91489	14	4.98936	2.2234	1.08511	26.7021
Trolltjärnen1	1997	1.0743	0.643672	29.7778	1.58025	2.81481	2.62963	1.85185	16	7.49383	2.20988	1.2963	23.5309
Trolltjärnen2	1997	0.935514	0.678645	29.2951	1.32553	2.61827	3	1.88993	14	5.76112	2.18267	1.11475	27.2881
Väckalampa	1997	0.975205	0.624267	31.0532	1.58511	2.3617	2.68085	1.90426	16	7.28723	2.30851	1.35106	23.766
Andtjärnen	2008	0.913081	0.639825	29.9163	1.52217	2.28079	2.9803	1.81281	14.1773	6.39409	2.31034	1.21675	25.8916
Fallerslogstjärnen	2008	0.955678	0.625024	32.1111	1.72222	2.16667	2.77778	2.05556	13.7778	7.94444	2.38889	1.38889	23.5
Gåstjärnen	2008	0.982304	0.668704	26.5405	1.41622	2.55676	2.98919	1.96757	13.4811	5.84865	2.37297	1.04324	27.6757
Huttikatjärnen	2008	0.979993	0.618899	24.1548	1.69677	2.31613	2.92258	1.95484	12.7484	6.80645	2.68387	1.04516	27.8452
Klosstjärnen	2008	1.05	0.670094	26.969	1.28682	2.71705	2.66279	1.82946	14.1434	5.12015	2.26744	1.18217	25.5349
Koppartjärnen	2008	0.9344	0.649741	32.3684	1.68421	2.47368	2.89474	1.78947	14.6842	7.63158	2.21053	1.31579	22.1053
Kroktjärnen1	2008	0.975572	0.626721	26.5068	1.79318	2.36818	2.99318	2.05682	13.0818	8	2.57954	1.09546	27.4432
Kroktjärnen2	2008	0.964132	0.686241	32.957	1.39785	2.50538	3	1.8172	14.8172	6.62366	2.04301	1.24731	25.9785
Kvarntjärnen	2008	0.962647	0.639637	27.4074	1.61111	2.38889	2.96296	1.87963	13.6481	7.00926	2.46296	1.12037	27.5833
Lilla-Bondtjärnen	2008	0.922215	0.655492	33.7266	1.51823	2.30469	2.98177	1.70052	14.3958	7.15104	2.11458	1.33854	26.1536
Lilla-tjärnen	2008	0.997444	0.671687	29.576	1.312	2.576	2.808	1.776	14.032	5.536	2.176	1.224	26.168
Lorttjärnen1	2008	1.05466	0.633832	26.9915	1.4359	2.53846	2.52137	1.71795	14.3248	5.88034	2.38462	1.28205	25.4872
Lorttjärnen2	2008	0.975938	0.657611	26.5806	1.47059	2.48387	2.97723	1.93548	13.3776	6.06072	2.41366	1.06452	27.6812
Mellantjärnen1	2008	0.982799	0.654009	29.7368	1.63158	2.47368	2.94737	1.92105	14.1842	7.65789	2.34211	1.18421	26.5789
Mellantjärnen2	2008	0.95971	0.583775	26.2887	1.87629	2.04639	2.81443	1.90206	13.3299	8.06186	2.74227	1.21134	27.1289
Norrtjärnen	2008	0.985081	0.651466	26.9488	1.6	2.5186	2.96512	1.94186	13.4721	6.9814	2.43023	1.08837	27.2093
Ormputten	2008	0.948645	0.600042	25.2636	1.75455	2.18182	2.87273	1.86364	12.9273	6.88182	2.68182	1.13636	26.3454
Paskalampa	2008	1.05097	0.635073	27.8781	1.4065	2.52033	2.49593	1.6748	14.374	5.7561	2.33333	1.3252	25.1382
P-Sundmossen	2008	1.04253	0.704488	29.1045	1.25373	2.83582	2.8209	1.91045	14.1642	5.38806	2.10448	1.14925	25.1642
Rika-sjön	2008	1.01549	0.731947	28.4634	1.03833	2.94077	2.98606	1.97561	14.1394	4.26829	2.01394	1.03136	26.9233
Sälgtjärnen	2008	0.975119	0.667446	28.0895	1.41791	2.53731	2.9403	1.8806	13.8507	6.04478	2.31343	1.1194	27
Sävenästjärnen	2008	0.949468	0.590883	25.0566	1.92453	2.07547	2.9434	1.9434	12.8491	8.09434	2.81132	1.11321	27.5094
Skottjärnen	2008	0.999738	0.676167	37.0909	1.54546	2.45454	2.72727	1.72727	15.1818	7.54545	2	1.54546	21.1818
SÖ-Gräsberget	2008	0.979736	0.669108	28.3084	1.34579	2.56075	2.88785	1.85047	14.0748	5.5514	2.25234	1.14953	26.4019
S-Svarttjärnen	2008	0.973397	0.661329	26.62	1.45966	2.49061	2.9929	1.94318	13.5939	5.90107	2.40487	1.05784	26.6155
Stora-Tjärnen	2008	0.952012	0.567	22.9806	1.99029	1.99029	2.90291	1.92233	12.3301	8.02913	2.96116	1.07767	28.2427
Tranhålet	2008	1.02697	0.694753	26.9881	1.22619	2.79762	2.82143	1.91071	13.9286	5.0119	2.22024	1.08929	26.3929
Trolltjärnen1	2008	1.06576	0.651147	29.7449	1.61224	2.73469	2.63265	1.83674	14.5714	7.85714	2.26531	1.30612	25.1225
Trolltjärnen2	2008	0.972125	0.680877	29.3701	1.34646	2.58268	2.98425	1.88189	14.0551	5.82677	2.18898	1.13386	26.8898
Väckalampa	2008	0.969146	0.67635	32.475	1.5375	2.3875	2.9875	2.0625	14.275	7.2125	2.2	1.25	24.65
Andtjärnen	2017	0.743762	0.526945	47.4667	2	1.02222	2.97778	1.02222	19.8222	11.8222	2.02222	2	24.6444
Lilla-Bondtjärnen	2017	1.07898	0.817381	39.0952	1.25397	3.47619	2.93651	1.77778	14.2857	7.30159	1.88889	1.22222	15.6984
Fallerslogstjärnen	2017	0.942243	0.682619	39.4878	1.58537	2.5122	2.95122	1.56098	12.7805	7.78049	1.95122	1.48781	18.6098
Gåstjärnen	2017	1.03162	0.757892	38.7308	1.41346	2.97115	2.86538	1.77885	16.1923	8.22115	2.13462	1.31731	16.1731
SÖ-Gräsberget	2017	0.837549	0.546321	36.1333	1.93333	1.6	2.8	1.4	13.8667	7.93333	2.4	1.66667	18.0667
Huttikatjärnen	2017	1.02933	0.595031	36.4375	1.75	2.34375	2.54688	1.60938	16.375	9.125	2.09375	1.6875	17.9375
Koppartjärnen	2017	1.00953	0.783454	42.3333	1.36782	2.97701	2.96552	2.10345	16.4138	8.75862	1.96552	1.36782	15.6207
Klosstjärnen	2017	1.00257	0.783713	42.036	1.36036	3.00901	3	1.72072	15.9099	8.37838	1.92793	1.35135	17.1532
Kroktjärnen1	2017	0.993516	0.774963	40.7826	1.3913	2.94203	3	1.7971	15.1594	8.13044	2.02899	1.31884	16.8406
Kroktjärnen2	2017	0.936386	0.697134	40.8546	1.56364	2.50909	3	1.54546	16.9455	8.96364	2.01818	1.45454	19.2182
Kvarntjärnen	2017	1.11689	0.911763	40.0648	1.05093	3.875	3	1.9537	15.6019	7.05556	1.98148	1.0463	13.5602
Lilla-tjärnen	2017	1.10075	0.842447	39.54	1.19	3.67	3	1.88	15.9	7.76	1.82	1.16	16.31
Lorttjärnen1	2017	1.1581	0.75331	34.9579	1.33684	3.54737	2.66316	1.72632	15.8737	7.74737	1.89474	1.27368	15.6
Lorttjärnen2	2017	1.12553	0.704792	32.7778	1.375	3.08333	2.66667	1.88889	15.25	7.15278	2	1.30556	16.7639
Mellantjärnen1	2017	0.94659	0.692607	38	1.57377	2.59016	2.95082	1.63934	13.4426	7.4918	2.08197	1.40984	17.2951
Mellantjärnen2	2017	1.07462	0.837874	40.3214	1.19643	3.46429	3	1.80357	16.25	7.78571	1.89286	1.19643	16.5
Norrtjärnen	2017	0.944516	0.646256	35.6875	1.66667	2.3125	2.79167	1.64583	14.7083	8.0625	2.29167	1.47917	18
Ormputten	2017	1.06969	0.867275	40.435	1.1626	3.54472	3	1.85366	14.8862	7.18699	1.99594	1.14634	14.5122
Paskalampa	2017	1.08755	0.622042	35.325	1.65	2.525	2.275	1.625	16.4	8.65	2.25	1.65	13.325
P-Sundmossen	2017	1.0532	0.66248	38.5814	1.5814	2.76744	2.69767	1.74419	16.7907	9.30233	1.86047	1.55814	18.0465
Rika-sjön	2017	1.0162	0.695903	37.9722	1.52778	2.80556	2.83333	1.58333	16.3333	8.5	2	1.41667	17.8889
Stora-Tjärnen	2017	1.05378	0.759873	36.7879	1.31818	2.95454	2.84849	2	15.5455	7.31818	2.10606	1.27273	15.803
S-Svarttjärnen	2017	1.12847	0.530908	26.6393	1.81967	2.42623	1.98361	1.47541	14.5574	7.2459	2.57377	1.59016	11.082
Skottjärnen	2017	1.06309	0.792562	37.8644	1.30509	3.27119	2.83051	1.74576	14.339	7.28814	2.05085	1.25424	14.9831
Sälgtjärnen	2017	1.11377	0.884396	39.2316	1.08824	3.77941	3	1.92279	15.2794	7.03309	1.92647	1.07721	14.8419
Sävenästjärnen	2017	0.928043	0.650718	43.1852	1.66667	2.25926	3	1.40741	14	8.88889	1.66667	1.66667	20.7778
Tranhålet	2017	1.1143	0.81317	38.0256	1.23077	3.66667	2.94872	1.92308	16.1026	8.02564	1.76923	1.17949	17.1795
Trolltjärnen1	2017	0.966853	0.641908	40.6889	1.66667	2.44444	2.86667	1.95556	14.1778	9.24444	1.77778	1.62222	18.8667
Trolltjärnen2	2017	1.1424	0.47583	25.6552	1.9569	2.00862	1.69828	1.30172	14.0862	7.31034	2.84483	1.77586	10.0431
Väckalampa	2017	0.92875	0.566896	25.6667	1.88889	2.22222	3	1.88889	12.8889	7.55556	2.66667	1.11111	21.5556

## Sheet: Drivers-ph
pH values extract from MAGIC (Moldan et al. 2013)
	1985	1990	1995	2000	2005	2010	2015
lake1	3.88	3.95	4.09	4.21	4.25	4.27	4.29
lake2	4.01	4.1	4.16	4.25	4.28	4.3	4.31
lake3	4.03	4.12	4.2	4.27	4.32	4.32	4.32
lake4	4.08	4.14	4.22	4.28	4.32	4.34	4.34
lake5	4.09	4.15	4.24	4.31	4.33	4.35	4.35
lake6	4.1	4.18	4.25	4.31	4.35	4.35	4.37
lake7	4.12	4.18	4.25	4.33	4.35	4.37	4.38
lake8	4.13	4.19	4.28	4.34	4.37	4.38	4.38
lake9	4.13	4.19	4.28	4.35	4.38	4.38	4.39
lake10	4.14	4.19	4.31	4.35	4.4	4.43	4.44
lake11	4.14	4.19	4.31	4.37	4.41	4.44	4.45
lake12	4.16	4.2	4.31	4.38	4.42	4.44	4.46
lake13	4.17	4.2	4.32	4.38	4.42	4.45	4.46
lake14	4.19	4.2	4.32	4.41	4.43	4.46	4.46
lake15	4.2	4.25	4.33	4.41	4.43	4.46	4.47
lake16	4.21	4.29	4.33	4.42	4.44	4.46	4.47
lake17	4.27	4.29	4.35	4.42	4.44	4.47	4.48
lake18	4.28	4.3	4.36	4.44	4.45	4.47	4.48
lake19	4.28	4.31	4.36	4.44	4.45	4.48	4.5
lake20	4.28	4.32	4.37	4.44	4.48	4.5	4.51
lake21	4.29	4.32	4.37	4.44	4.49	4.51	4.52
lake22	4.29	4.32	4.37	4.46	4.5	4.52	4.53
lake23	4.29	4.33	4.37	4.47	4.51	4.52	4.54
lake24	4.29	4.33	4.39	4.47	4.51	4.54	4.55
lake25	4.29	4.33	4.39	4.47	4.53	4.54	4.56
lake26	4.31	4.34	4.39	4.48	4.53	4.55	4.56
lake27	4.31	4.35	4.39	4.48	4.54	4.55	4.58
lake28	4.32	4.35	4.39	4.49	4.55	4.57	4.58
lake29	4.32	4.35	4.4	4.5	4.55	4.57	4.58
lake30	4.33	4.35	4.4	4.5	4.55	4.58	4.59
lake31	4.33	4.36	4.41	4.5	4.56	4.58	4.6
lake32	4.33	4.36	4.43	4.53	4.57	4.59	4.6
lake33	4.34	4.37	4.43	4.53	4.57	4.6	4.61
lake34	4.34	4.37	4.44	4.54	4.57	4.6	4.62
lake35	4.35	4.37	4.45	4.54	4.58	4.61	4.63
lake36	4.35	4.38	4.46	4.54	4.58	4.63	4.63
lake37	4.35	4.39	4.46	4.54	4.58	4.63	4.64
lake38	4.35	4.4	4.46	4.55	4.59	4.63	4.65
lake39	4.36	4.41	4.46	4.55	4.59	4.63	4.65
lake40	4.36	4.42	4.48	4.56	4.6	4.63	4.65
lake41	4.36	4.42	4.49	4.58	4.6	4.63	4.66
lake42	4.36	4.42	4.49	4.58	4.61	4.63	4.66
lake43	4.36	4.42	4.5	4.58	4.62	4.64	4.67
lake44	4.36	4.43	4.51	4.58	4.63	4.65	4.67
lake45	4.37	4.43	4.51	4.58	4.63	4.66	4.67
lake46	4.37	4.43	4.52	4.58	4.63	4.66	4.67
lake47	4.37	4.43	4.52	4.61	4.64	4.67	4.68
lake48	4.38	4.44	4.52	4.61	4.64	4.67	4.69
lake49	4.4	4.45	4.53	4.62	4.65	4.68	4.71
lake50	4.4	4.45	4.53	4.62	4.66	4.69	4.73
lake51	4.4	4.45	4.53	4.62	4.66	4.72	4.73
lake52	4.41	4.45	4.54	4.62	4.67	4.73	4.74
lake53	4.41	4.45	4.54	4.63	4.68	4.73	4.76
lake54	4.42	4.46	4.54	4.63	4.7	4.74	4.76
lake55	4.43	4.46	4.55	4.64	4.7	4.75	4.77
lake56	4.43	4.48	4.56	4.65	4.71	4.76	4.78
lake57	4.43	4.48	4.56	4.65	4.71	4.76	4.78
lake58	4.44	4.49	4.56	4.66	4.72	4.77	4.79
lake59	4.44	4.49	4.57	4.66	4.73	4.77	4.79
lake60	4.45	4.51	4.57	4.66	4.73	4.77	4.79
lake61	4.45	4.51	4.59	4.66	4.74	4.78	4.79
lake62	4.45	4.52	4.59	4.68	4.75	4.78	4.82
lake63	4.46	4.52	4.6	4.69	4.75	4.78	4.83
lake64	4.47	4.52	4.6	4.7	4.76	4.79	4.86
lake65	4.48	4.52	4.6	4.71	4.77	4.83	4.88
lake66	4.49	4.52	4.6	4.71	4.78	4.85	4.88
lake67	4.5	4.52	4.6	4.72	4.79	4.85	4.89
lake68	4.5	4.53	4.61	4.72	4.79	4.87	4.89
lake69	4.5	4.53	4.61	4.73	4.79	4.88	4.9
lake70	4.5	4.54	4.63	4.75	4.83	4.89	4.9
lake71	4.51	4.54	4.63	4.75	4.84	4.89	4.91
lake72	4.51	4.55	4.63	4.75	4.85	4.9	4.92
lake73	4.51	4.55	4.63	4.76	4.85	4.9	4.95
lake74	4.52	4.57	4.64	4.76	4.85	4.91	4.96
lake75	4.53	4.57	4.64	4.8	4.86	4.91	4.96
lake76	4.53	4.57	4.65	4.8	4.88	4.93	4.97
lake77	4.54	4.58	4.65	4.81	4.88	4.95	4.98
lake78	4.55	4.59	4.66	4.81	4.89	4.95	4.99
lake79	4.55	4.59	4.68	4.81	4.9	4.95	5
lake80	4.56	4.6	4.68	4.82	4.9	4.97	5
lake81	4.56	4.6	4.69	4.83	4.92	4.97	5.01
lake82	4.56	4.6	4.7	4.83	4.92	4.98	5.02
lake83	4.56	4.6	4.71	4.84	4.93	4.99	5.04
lake84	4.56	4.61	4.71	4.84	4.93	4.99	5.04
lake85	4.57	4.61	4.72	4.86	4.95	5	5.04
lake86	4.58	4.61	4.72	4.86	4.95	5.02	5.05
lake87	4.58	4.62	4.73	4.87	4.96	5.03	5.05
lake88	4.58	4.63	4.73	4.89	4.97	5.04	5.06
lake89	4.59	4.63	4.74	4.9	4.98	5.04	5.07
lake90	4.59	4.63	4.74	4.94	4.99	5.06	5.09
lake91	4.6	4.63	4.74	4.94	5	5.07	5.09
lake92	4.6	4.64	4.75	4.94	5	5.07	5.11
lake93	4.6	4.65	4.76	4.95	5.01	5.07	5.12
lake94	4.6	4.67	4.77	4.96	5.02	5.07	5.12
lake95	4.61	4.67	4.77	4.97	5.04	5.1	5.13
lake96	4.61	4.68	4.78	4.98	5.05	5.1	5.14
lake97	4.61	4.69	4.8	4.98	5.05	5.11	5.16
lake98	4.62	4.7	4.81	4.98	5.05	5.12	5.17
lake99	4.62	4.7	4.81	4.99	5.07	5.13	5.19
lake100	4.63	4.7	4.82	4.99	5.07	5.14	5.19
lake101	4.63	4.7	4.83	4.99	5.09	5.14	5.19
lake102	4.64	4.71	4.83	4.99	5.09	5.14	5.19
lake103	4.64	4.71	4.85	5	5.1	5.18	5.22
lake104	4.67	4.71	4.86	5.02	5.12	5.21	5.23
lake105	4.68	4.72	4.86	5.03	5.14	5.23	5.24
lake106	4.68	4.74	4.86	5.04	5.15	5.24	5.31
lake107	4.69	4.74	4.87	5.07	5.18	5.24	5.31
lake108	4.71	4.75	4.88	5.07	5.18	5.26	5.33
lake109	4.71	4.75	4.88	5.08	5.19	5.29	5.35
lake110	4.71	4.75	4.9	5.08	5.23	5.33	5.4
lake111	4.71	4.76	4.9	5.09	5.24	5.33	5.41
lake112	4.71	4.76	4.91	5.09	5.26	5.33	5.42
lake113	4.74	4.78	4.92	5.1	5.26	5.36	5.43
lake114	4.74	4.78	4.92	5.12	5.27	5.37	5.43
lake115	4.74	4.79	4.92	5.13	5.27	5.38	5.43
lake116	4.75	4.79	4.93	5.13	5.29	5.38	5.43
lake117	4.76	4.8	4.96	5.14	5.29	5.39	5.43
lake118	4.76	4.81	4.97	5.15	5.3	5.4	5.44
lake119	4.78	4.83	4.99	5.16	5.32	5.4	5.46
lake120	4.78	4.83	4.99	5.17	5.33	5.41	5.47
lake121	4.8	4.84	4.99	5.17	5.33	5.43	5.47
lake122	4.8	4.88	5.01	5.18	5.34	5.44	5.47
lake123	4.81	4.88	5.02	5.2	5.35	5.44	5.47
lake124	4.83	4.89	5.02	5.21	5.37	5.44	5.51
lake125	4.83	4.9	5.03	5.22	5.38	5.45	5.52
lake126	4.84	4.9	5.04	5.24	5.38	5.46	5.53
lake127	4.85	4.91	5.04	5.24	5.38	5.49	5.53
lake128	4.86	4.91	5.04	5.25	5.39	5.5	5.54
lake129	4.86	4.91	5.07	5.25	5.4	5.51	5.55
lake130	4.88	4.91	5.07	5.27	5.4	5.51	5.55
lake131	4.88	4.92	5.08	5.28	5.4	5.51	5.55
lake132	4.88	4.94	5.09	5.29	5.41	5.51	5.57
lake133	4.88	4.95	5.09	5.3	5.42	5.53	5.57
lake134	4.88	4.97	5.11	5.3	5.44	5.53	5.57
lake135	4.89	4.98	5.12	5.34	5.46	5.53	5.57
lake136	4.94	5	5.16	5.34	5.46	5.54	5.57
lake137	4.97	5.02	5.16	5.36	5.47	5.57	5.6
lake138	4.98	5.03	5.18	5.38	5.48	5.57	5.6
lake139	4.98	5.03	5.19	5.38	5.48	5.57	5.64
lake140	4.99	5.03	5.19	5.38	5.49	5.57	5.66
lake141	5	5.04	5.2	5.38	5.49	5.6	5.66
lake142	5.02	5.04	5.2	5.4	5.51	5.61	5.67
lake143	5.03	5.07	5.23	5.42	5.52	5.62	5.67
lake144	5.03	5.08	5.24	5.42	5.53	5.63	5.68
lake145	5.04	5.09	5.27	5.43	5.55	5.64	5.68
lake146	5.08	5.11	5.29	5.44	5.55	5.65	5.69
lake147	5.09	5.11	5.3	5.44	5.56	5.65	5.69
lake148	5.09	5.16	5.3	5.45	5.58	5.65	5.72
lake149	5.11	5.17	5.31	5.47	5.58	5.66	5.72
lake150	5.12	5.19	5.32	5.52	5.59	5.66	5.72
lake151	5.13	5.23	5.34	5.52	5.6	5.67	5.73
lake152	5.14	5.24	5.34	5.53	5.61	5.67	5.73
lake153	5.14	5.24	5.35	5.54	5.61	5.68	5.73
lake154	5.15	5.24	5.35	5.54	5.63	5.7	5.74
lake155	5.15	5.26	5.36	5.56	5.64	5.7	5.76
lake156	5.16	5.27	5.38	5.6	5.67	5.71	5.78
lake157	5.19	5.28	5.43	5.6	5.67	5.72	5.78
lake158	5.22	5.29	5.45	5.61	5.67	5.72	5.79
lake159	5.24	5.29	5.46	5.61	5.68	5.74	5.8
lake160	5.24	5.3	5.49	5.61	5.7	5.75	5.81
lake161	5.24	5.31	5.49	5.65	5.71	5.78	5.82
lake162	5.25	5.31	5.5	5.66	5.74	5.78	5.82
lake163	5.26	5.32	5.53	5.67	5.75	5.79	5.82
lake164	5.27	5.38	5.54	5.67	5.75	5.81	5.86
lake165	5.31	5.38	5.55	5.68	5.76	5.82	5.88
lake166	5.34	5.41	5.55	5.7	5.78	5.84	5.88
lake167	5.35	5.44	5.57	5.7	5.8	5.85	5.88
lake168	5.37	5.46	5.57	5.72	5.8	5.87	5.89
lake169	5.44	5.49	5.57	5.74	5.81	5.88	5.9
lake170	5.45	5.5	5.63	5.75	5.81	5.88	5.91
lake171	5.46	5.53	5.63	5.77	5.85	5.88	5.92
lake172	5.46	5.54	5.64	5.77	5.86	5.89	5.92
lake173	5.47	5.54	5.64	5.78	5.87	5.89	5.92
lake174	5.5	5.55	5.66	5.82	5.87	5.91	5.96
lake175	5.5	5.56	5.67	5.84	5.88	5.92	5.98
lake176	5.51	5.58	5.67	5.84	5.93	5.99	5.99
lake177	5.51	5.61	5.67	5.84	5.93	6.02	6.03
lake178	5.52	5.62	5.7	5.85	5.95	6.02	6.05
lake179	5.53	5.63	5.7	5.85	5.96	6.02	6.05
lake180	5.58	5.64	5.71	5.9	5.97	6.03	6.05
lake181	5.58	5.65	5.75	5.91	5.99	6.03	6.05
lake182	5.59	5.65	5.75	5.92	5.99	6.03	6.06
lake183	5.6	5.65	5.77	5.94	6	6.03	6.07
lake184	5.61	5.65	5.77	5.94	6	6.04	6.07
lake185	5.62	5.66	5.78	5.95	6	6.05	6.07
lake186	5.63	5.66	5.79	5.96	6.01	6.06	6.09
lake187	5.63	5.67	5.83	5.97	6.03	6.06	6.09
lake188	5.63	5.67	5.84	5.97	6.03	6.08	6.09
lake189	5.64	5.68	5.85	5.99	6.04	6.08	6.1
lake190	5.64	5.68	5.87	6.01	6.06	6.08	6.11
lake191	5.64	5.72	5.87	6.01	6.06	6.08	6.11
lake192	5.65	5.74	5.9	6.01	6.06	6.08	6.11
lake193	5.66	5.77	5.92	6.03	6.06	6.09	6.12
lake194	5.67	5.78	5.92	6.03	6.07	6.09	6.13
lake195	5.68	5.78	5.92	6.03	6.07	6.1	6.13
lake196	5.69	5.79	5.93	6.04	6.07	6.11	6.13
lake197	5.73	5.79	5.94	6.04	6.1	6.12	6.13
lake198	5.76	5.83	5.94	6.06	6.1	6.13	6.14
lake199	5.79	5.84	5.96	6.06	6.1	6.13	6.15
lake200	5.81	5.87	5.97	6.07	6.11	6.13	6.15
lake201	5.82	5.88	5.98	6.07	6.11	6.13	6.15
lake202	5.84	5.89	5.99	6.07	6.12	6.15	6.16
lake203	5.84	5.9	5.99	6.08	6.13	6.15	6.17
lake204	5.86	5.92	5.99	6.08	6.14	6.17	6.18
lake205	5.89	5.94	5.99	6.09	6.14	6.17	6.19
lake206	5.91	5.96	6.02	6.09	6.15	6.19	6.19
lake207	5.92	5.97	6.04	6.09	6.15	6.19	6.21
lake208	5.94	5.98	6.04	6.1	6.16	6.19	6.22
lake209	5.94	5.99	6.06	6.11	6.16	6.2	6.23
lake210	5.95	6.01	6.08	6.13	6.18	6.2	6.23
lake211	5.97	6.02	6.08	6.14	6.18	6.21	6.25
lake212	5.98	6.02	6.09	6.15	6.18	6.23	6.25
lake213	5.99	6.02	6.09	6.15	6.19	6.23	6.25
lake214	6	6.03	6.11	6.16	6.22	6.24	6.25
lake215	6.02	6.03	6.12	6.17	6.23	6.25	6.26
lake216	6.02	6.04	6.12	6.2	6.24	6.25	6.26
lake217	6.03	6.05	6.13	6.2	6.24	6.25	6.26
lake218	6.03	6.06	6.13	6.2	6.24	6.25	6.27
lake219	6.04	6.07	6.13	6.21	6.25	6.26	6.27
lake220	6.04	6.07	6.13	6.22	6.25	6.26	6.28
lake221	6.04	6.07	6.14	6.22	6.25	6.27	6.28
lake222	6.05	6.09	6.15	6.23	6.25	6.27	6.29
lake223	6.06	6.09	6.17	6.23	6.25	6.28	6.29
lake224	6.06	6.09	6.17	6.23	6.26	6.29	6.3
lake225	6.06	6.09	6.18	6.24	6.26	6.29	6.31
lake226	6.08	6.09	6.19	6.24	6.27	6.3	6.31
lake227	6.08	6.1	6.2	6.24	6.28	6.3	6.32
lake228	6.08	6.13	6.2	6.25	6.28	6.31	6.32
lake229	6.09	6.15	6.2	6.26	6.29	6.31	6.33
lake230	6.1	6.17	6.21	6.27	6.3	6.32	6.34
lake231	6.12	6.18	6.21	6.27	6.3	6.33	6.34
lake232	6.13	6.18	6.21	6.28	6.31	6.33	6.34
lake233	6.14	6.18	6.22	6.28	6.31	6.33	6.34
lake234	6.15	6.18	6.23	6.29	6.31	6.34	6.35
lake235	6.16	6.19	6.23	6.3	6.31	6.34	6.35
lake236	6.17	6.19	6.25	6.3	6.32	6.34	6.35
lake237	6.17	6.2	6.25	6.31	6.33	6.35	6.36
lake238	6.17	6.21	6.26	6.31	6.34	6.35	6.36
lake239	6.17	6.21	6.26	6.31	6.35	6.35	6.37
lake240	6.18	6.22	6.28	6.31	6.35	6.36	6.38
lake241	6.18	6.22	6.28	6.33	6.35	6.36	6.39
lake242	6.18	6.23	6.28	6.34	6.36	6.38	6.39
lake243	6.18	6.23	6.29	6.34	6.36	6.38	6.39
lake244	6.2	6.24	6.3	6.34	6.36	6.38	6.39
lake245	6.2	6.24	6.3	6.35	6.37	6.38	6.39
lake246	6.21	6.25	6.3	6.35	6.37	6.38	6.4
lake247	6.22	6.25	6.32	6.35	6.38	6.39	6.4
lake248	6.23	6.26	6.32	6.37	6.38	6.39	6.4
lake249	6.23	6.27	6.32	6.37	6.39	6.4	6.4
lake250	6.23	6.27	6.33	6.38	6.39	6.4	6.4
lake251	6.23	6.28	6.33	6.38	6.39	6.4	6.41
lake252	6.24	6.28	6.33	6.38	6.39	6.4	6.41
lake253	6.24	6.29	6.33	6.38	6.4	6.41	6.42
lake254	6.25	6.29	6.33	6.38	6.4	6.41	6.42
lake255	6.25	6.29	6.34	6.38	6.4	6.41	6.42
lake256	6.25	6.29	6.35	6.38	6.4	6.42	6.43
lake257	6.25	6.29	6.35	6.38	6.4	6.42	6.43
lake258	6.27	6.3	6.35	6.38	6.41	6.42	6.44
lake259	6.27	6.3	6.36	6.39	6.41	6.44	6.44
lake260	6.27	6.31	6.36	6.39	6.43	6.44	6.44
lake261	6.28	6.31	6.36	6.4	6.43	6.44	6.44
lake262	6.28	6.32	6.37	6.41	6.43	6.44	6.44
lake263	6.29	6.32	6.37	6.41	6.43	6.44	6.45
lake264	6.29	6.32	6.37	6.42	6.44	6.45	6.45
lake265	6.3	6.33	6.37	6.42	6.44	6.45	6.46
lake266	6.31	6.33	6.39	6.43	6.44	6.45	6.46
lake267	6.31	6.34	6.39	6.43	6.44	6.45	6.46
lake268	6.31	6.34	6.4	6.43	6.44	6.46	6.47
lake269	6.32	6.34	6.4	6.43	6.45	6.46	6.47
lake270	6.33	6.35	6.4	6.43	6.45	6.46	6.47
lake271	6.33	6.35	6.41	6.43	6.45	6.46	6.48
lake272	6.33	6.35	6.41	6.43	6.46	6.47	6.48
lake273	6.33	6.35	6.41	6.44	6.46	6.47	6.48
lake274	6.33	6.36	6.41	6.44	6.46	6.48	6.48
lake275	6.33	6.36	6.41	6.45	6.46	6.48	6.48
lake276	6.34	6.36	6.41	6.45	6.47	6.48	6.48
lake277	6.35	6.37	6.42	6.45	6.47	6.48	6.49
lake278	6.35	6.37	6.42	6.46	6.47	6.48	6.49
lake279	6.35	6.38	6.42	6.46	6.47	6.48	6.49
lake280	6.35	6.38	6.42	6.46	6.48	6.48	6.49
lake281	6.36	6.38	6.42	6.46	6.48	6.48	6.5
lake282	6.37	6.38	6.43	6.47	6.48	6.49	6.5
lake283	6.38	6.39	6.43	6.47	6.48	6.49	6.5
lake284	6.38	6.39	6.43	6.47	6.48	6.49	6.5
lake285	6.39	6.4	6.44	6.48	6.48	6.5	6.5
lake286	6.39	6.4	6.44	6.48	6.49	6.5	6.5
lake287	6.39	6.4	6.44	6.48	6.49	6.5	6.5
lake288	6.4	6.41	6.44	6.48	6.49	6.5	6.51
lake289	6.4	6.42	6.44	6.48	6.5	6.5	6.51
lake290	6.4	6.42	6.45	6.48	6.5	6.51	6.52
lake291	6.41	6.42	6.46	6.48	6.5	6.51	6.52
lake292	6.41	6.43	6.46	6.49	6.5	6.51	6.52
lake293	6.41	6.43	6.46	6.49	6.5	6.52	6.53
lake294	6.42	6.43	6.47	6.49	6.51	6.52	6.53
lake295	6.42	6.44	6.47	6.5	6.51	6.52	6.53
lake296	6.42	6.45	6.47	6.5	6.52	6.53	6.54
lake297	6.42	6.45	6.47	6.5	6.52	6.54	6.55
lake298	6.43	6.45	6.47	6.5	6.53	6.54	6.55
lake299	6.43	6.45	6.47	6.51	6.53	6.54	6.55
lake300	6.43	6.45	6.47	6.53	6.54	6.54	6.55
lake301	6.44	6.46	6.48	6.53	6.54	6.56	6.56
lake302	6.44	6.46	6.49	6.53	6.55	6.56	6.56
lake303	6.45	6.47	6.49	6.53	6.55	6.56	6.56
lake304	6.45	6.47	6.5	6.54	6.55	6.56	6.57
lake305	6.46	6.48	6.5	6.54	6.55	6.56	6.57
lake306	6.46	6.49	6.51	6.54	6.56	6.56	6.57
lake307	6.46	6.49	6.51	6.54	6.56	6.57	6.57
lake308	6.47	6.49	6.52	6.54	6.56	6.57	6.58
lake309	6.47	6.5	6.52	6.54	6.56	6.57	6.58
lake310	6.47	6.5	6.52	6.55	6.56	6.58	6.59
lake311	6.48	6.51	6.52	6.56	6.58	6.58	6.59
lake312	6.48	6.51	6.54	6.56	6.58	6.59	6.6
lake313	6.49	6.51	6.55	6.57	6.58	6.59	6.6
lake314	6.5	6.51	6.56	6.57	6.58	6.59	6.6
lake315	6.5	6.52	6.56	6.57	6.59	6.59	6.6
lake316	6.5	6.53	6.56	6.58	6.59	6.6	6.6
lake317	6.5	6.53	6.56	6.58	6.59	6.6	6.61
lake318	6.51	6.53	6.57	6.59	6.6	6.6	6.61
lake319	6.51	6.54	6.57	6.59	6.61	6.61	6.62
lake320	6.51	6.54	6.58	6.6	6.62	6.62	6.62
lake321	6.52	6.54	6.58	6.61	6.62	6.63	6.63
lake322	6.52	6.55	6.58	6.62	6.62	6.64	6.64
lake323	6.53	6.55	6.58	6.62	6.63	6.64	6.64
lake324	6.53	6.56	6.61	6.62	6.64	6.65	6.66
lake325	6.54	6.57	6.61	6.62	6.64	6.66	6.66
lake326	6.55	6.57	6.62	6.63	6.65	6.66	6.67
lake327	6.55	6.58	6.62	6.64	6.65	6.66	6.67
lake328	6.55	6.58	6.62	6.65	6.66	6.67	6.68
lake329	6.56	6.58	6.63	6.66	6.66	6.67	6.68
lake330	6.58	6.59	6.63	6.66	6.67	6.67	6.68
lake331	6.58	6.6	6.63	6.66	6.68	6.69	6.69
lake332	6.58	6.6	6.64	6.67	6.68	6.69	6.7
lake333	6.59	6.6	6.64	6.67	6.68	6.69	6.7
lake334	6.6	6.61	6.65	6.67	6.69	6.7	6.7
lake335	6.6	6.61	6.66	6.68	6.69	6.7	6.7
lake336	6.6	6.63	6.66	6.69	6.7	6.71	6.7
lake337	6.61	6.63	6.66	6.7	6.7	6.71	6.71
lake338	6.61	6.65	6.68	6.7	6.7	6.71	6.71
lake339	6.62	6.65	6.69	6.7	6.7	6.71	6.71
lake340	6.62	6.65	6.69	6.7	6.71	6.71	6.72
lake341	6.62	6.66	6.69	6.7	6.71	6.71	6.72
lake342	6.63	6.67	6.69	6.7	6.71	6.72	6.72
lake343	6.64	6.67	6.69	6.7	6.71	6.72	6.73
lake344	6.64	6.67	6.69	6.71	6.71	6.72	6.73
lake345	6.65	6.67	6.7	6.71	6.73	6.74	6.74
lake346	6.65	6.67	6.7	6.72	6.73	6.74	6.74
lake347	6.66	6.68	6.71	6.72	6.73	6.74	6.74
lake348	6.66	6.68	6.71	6.74	6.74	6.74	6.74
lake349	6.66	6.68	6.71	6.74	6.74	6.74	6.75
lake350	6.67	6.68	6.71	6.74	6.75	6.75	6.75
lake351	6.67	6.69	6.71	6.74	6.75	6.75	6.75
lake352	6.68	6.69	6.72	6.74	6.75	6.75	6.75
lake353	6.68	6.69	6.73	6.75	6.75	6.75	6.76
lake354	6.68	6.69	6.73	6.75	6.76	6.77	6.77
lake355	6.68	6.7	6.73	6.75	6.77	6.77	6.77
lake356	6.69	6.7	6.73	6.76	6.77	6.77	6.77
lake357	6.69	6.7	6.74	6.76	6.77	6.77	6.77
lake358	6.69	6.71	6.74	6.76	6.77	6.77	6.77
lake359	6.69	6.71	6.74	6.76	6.77	6.77	6.78
lake360	6.69	6.72	6.74	6.77	6.77	6.77	6.78
lake361	6.7	6.72	6.75	6.77	6.77	6.78	6.78
lake362	6.7	6.72	6.75	6.77	6.77	6.78	6.78
lake363	6.7	6.72	6.76	6.77	6.78	6.79	6.79
lake364	6.7	6.72	6.76	6.77	6.78	6.79	6.8
lake365	6.7	6.73	6.76	6.77	6.79	6.8	6.81
lake366	6.71	6.73	6.76	6.77	6.79	6.8	6.81
lake367	6.72	6.74	6.76	6.77	6.8	6.81	6.81
lake368	6.72	6.74	6.76	6.8	6.8	6.81	6.82
lake369	6.72	6.74	6.77	6.8	6.81	6.82	6.82
lake370	6.73	6.74	6.77	6.8	6.81	6.82	6.82
lake371	6.73	6.74	6.77	6.8	6.81	6.82	6.82
lake372	6.73	6.74	6.78	6.8	6.81	6.82	6.83
lake373	6.73	6.75	6.78	6.8	6.81	6.82	6.83
lake374	6.73	6.75	6.78	6.81	6.81	6.82	6.83
lake375	6.73	6.75	6.78	6.81	6.82	6.82	6.83
lake376	6.73	6.76	6.78	6.81	6.82	6.83	6.83
lake377	6.74	6.76	6.79	6.81	6.82	6.83	6.84
lake378	6.74	6.76	6.79	6.81	6.82	6.83	6.84
lake379	6.74	6.76	6.79	6.82	6.83	6.83	6.84
lake380	6.74	6.77	6.8	6.82	6.83	6.84	6.84
lake381	6.75	6.77	6.8	6.84	6.84	6.84	6.85
lake382	6.75	6.77	6.82	6.84	6.84	6.85	6.85
lake383	6.75	6.79	6.83	6.84	6.85	6.85	6.85
lake384	6.76	6.8	6.83	6.85	6.85	6.85	6.86
lake385	6.79	6.8	6.83	6.85	6.86	6.86	6.86
lake386	6.8	6.81	6.84	6.85	6.86	6.86	6.87
lake387	6.8	6.81	6.84	6.86	6.86	6.87	6.87
lake388	6.81	6.82	6.85	6.86	6.86	6.87	6.87
lake389	6.82	6.83	6.85	6.86	6.87	6.87	6.88
lake390	6.82	6.83	6.85	6.87	6.87	6.88	6.88
lake391	6.82	6.83	6.85	6.87	6.88	6.88	6.89
lake392	6.84	6.84	6.86	6.87	6.88	6.89	6.89
lake393	6.84	6.85	6.86	6.87	6.89	6.89	6.89
lake394	6.85	6.85	6.86	6.89	6.89	6.89	6.89
lake395	6.85	6.86	6.87	6.89	6.89	6.9	6.9
lake396	6.85	6.86	6.88	6.9	6.9	6.9	6.91
lake397	6.86	6.87	6.88	6.9	6.9	6.9	6.91
lake398	6.86	6.87	6.88	6.9	6.9	6.91	6.91
lake399	6.87	6.87	6.88	6.9	6.91	6.91	6.91
lake400	6.88	6.88	6.89	6.9	6.91	6.92	6.93
lake401	6.88	6.88	6.9	6.91	6.93	6.93	6.93
lake402	6.88	6.88	6.9	6.92	6.93	6.94	6.94
lake403	6.88	6.89	6.9	6.92	6.93	6.94	6.94
lake404	6.88	6.89	6.91	6.93	6.93	6.94	6.94
lake405	6.88	6.89	6.91	6.93	6.94	6.94	6.94
lake406	6.89	6.9	6.91	6.93	6.94	6.94	6.95
lake407	6.9	6.91	6.92	6.93	6.94	6.94	6.95
lake408	6.9	6.91	6.92	6.93	6.94	6.95	6.95
lake409	6.9	6.91	6.94	6.94	6.94	6.95	6.96
lake410	6.92	6.92	6.94	6.94	6.95	6.95	6.96
lake411	6.92	6.93	6.94	6.95	6.95	6.95	6.96
lake412	6.92	6.93	6.95	6.96	6.96	6.97	6.97
lake413	6.93	6.93	6.95	6.96	6.96	6.97	6.97
lake414	6.93	6.94	6.95	6.96	6.97	6.97	6.97
lake415	6.94	6.95	6.95	6.97	6.97	6.98	6.98
lake416	6.95	6.95	6.96	6.98	6.98	6.99	6.99
lake417	6.95	6.96	6.96	6.98	6.99	7	7
lake418	6.96	6.96	6.97	6.98	6.99	7	7
lake419	6.96	6.96	6.98	6.99	7	7	7
lake420	6.96	6.97	6.98	6.99	7	7	7.01
lake421	6.97	6.97	6.99	7	7	7	7.01
lake422	6.98	6.99	7	7	7.01	7.01	7.01
lake423	6.99	6.99	7.01	7.01	7.01	7.01	7.01
lake424	7.01	7	7.01	7.01	7.01	7.01	7.02
lake425	7.01	7.01	7.02	7.02	7.02	7.02	7.02
lake426	7.01	7.02	7.02	7.05	7.06	7.06	7.07
lake427	7.02	7.02	7.03	7.05	7.07	7.08	7.08
lake428	7.02	7.03	7.06	7.08	7.09	7.09	7.09
lake429	7.02	7.05	7.07	7.08	7.09	7.09	7.09
lake430	7.03	7.06	7.07	7.08	7.09	7.1	7.11
lake431	7.05	7.06	7.08	7.09	7.1	7.11	7.11
lake432	7.06	7.06	7.1	7.13	7.14	7.15	7.15
lake433	7.1	7.11	7.13	7.14	7.14	7.15	7.15
lake434	7.11	7.12	7.13	7.14	7.14	7.15	7.15
lake435	7.12	7.13	7.13	7.15	7.15	7.15	7.16
lake436	7.12	7.13	7.15	7.15	7.15	7.16	7.16
lake437	7.14	7.14	7.15	7.16	7.16	7.16	7.16
lake438	7.14	7.15	7.15	7.16	7.17	7.18	7.18
lake439	7.15	7.15	7.18	7.19	7.19	7.19	7.19
lake440	7.15	7.16	7.18	7.19	7.2	7.2	7.2
lake441	7.16	7.17	7.18	7.2	7.2	7.21	7.21
lake442	7.17	7.18	7.19	7.2	7.21	7.22	7.23
lake443	7.19	7.18	7.21	7.21	7.22	7.23	7.24
lake444	7.2	7.2	7.22	7.23	7.24	7.24	7.24
lake445	7.2	7.2	7.23	7.23	7.24	7.24	7.24
lake446	7.23	7.23	7.23	7.26	7.28	7.29	7.31
	1990	1995	2000	2005	2010	2015
Mean ph	5.78	5.85	5.93	5.97	6	6.02
Std. error	0.04	0.04	0.04	0.04	0.04	0.04
			0

## Sheet: Drivers temperature
	Average monthly temperature listed per season in the 5 year period preceding the indicated year
	Winter time				Spring time				Summer time				Autumn
reference mouth and year	year	temperature		reference mouth and year	year	temperature		reference mouth and year	year	temperature		reference mouth and year	year	temperature
dez/86	1990	-4.2		mai/86	1990	10.3		ago/86	1990	11.3		nov/86	1990	2.6
dez/87	1990	-3		mai/87	1990	7.2		ago/87	1990	11.3		nov/87	1990	0.1
dez/88	1990	-4.4		mai/88	1990	10.9		ago/88	1990	13.6		nov/88	1990	-2.8
dez/89	1990	-4.4		mai/89	1990	10.3		ago/89	1990	13.4		nov/89	1990	0.8
dez/90	1990	-1.8		mai/90	1990	11		ago/90	1990	14.6		nov/90	1990	-0.9
jan/86	1990	-7.5		mar/86	1990	-1		jul/86	1990	15		out/86	1990	5
jan/87	1990	-13.2		mar/87	1990	-5.7		jul/87	1990	14.5		out/87	1990	5.9
jan/88	1990	-1.4		mar/88	1990	-3.9		jul/88	1990	15.6		out/88	1990	3.8
jan/89	1990	1.5		mar/89	1990	1.4		jul/89	1990	16.4		out/89	1990	5.6
jan/90	1990	-0.9		mar/90	1990	2.7		jul/90	1990	14.7		out/90	1990	5.2
fev/86	1990	-9.8		abr/86	1990	0.1		jun/86	1990	15		set/86	1990	6.8
fev/87	1990	-6.1		abr/87	1990	3.4		jun/87	1990	10.7		set/87	1990	8.8
fev/88	1990	-3.3		abr/88	1990	1.5		jun/88	1990	15.8		set/88	1990	10.9
fev/89	1990	0.8		abr/89	1990	3.5		jun/89	1990	13.8		set/89	1990	11.1
fev/90	1990	2		abr/90	1990	5.3		jun/90	1990	13.7		set/90	1990	8.3
dez/91	1995	-0.8		mai/91	1995	7.8		ago/91	1995	15.1		nov/91	1995	1.2
dez/92	1995	-0.5		mai/92	1995	12.1		ago/92	1995	13.5		nov/92	1995	-0.4
dez/93	1995	-3.5		mai/93	1995	11.8		ago/93	1995	11.5		nov/93	1995	-2.1
dez/94	1995	-0.3		mai/94	1995	8.8		ago/94	1995	15		nov/94	1995	0.6
dez/95	1995	-7.9		mai/95	1995	7.5		ago/95	1995	15.7		nov/95	1995	-2.3
jan/91	1995	-2.5		mar/91	1995	0.6		jul/91	1995	17.3		out/91	1995	5.1
jan/92	1995	-0.2		mar/92	1995	1		jul/92	1995	15.1		out/92	1995	1.3
jan/93	1995	-1.8		mar/93	1995	-0.5		jul/93	1995	14		out/93	1995	3.6
jan/94	1995	-5.5		mar/94	1995	-1.3		jul/94	1995	19.8		out/94	1995	4.1
jan/95	1995	-5.2		mar/95	1995	-0.6		jul/95	1995	15.3		out/95	1995	7.3
fev/91	1995	-5.4		abr/91	1995	3.9		jun/91	1995	9.9		set/91	1995	9.9
fev/92	1995	-1.3		abr/92	1995	1.6		jun/92	1995	15.8		set/92	1995	9.3
fev/93	1995	-2.3		abr/93	1995	4.4		jun/93	1995	11.2		set/93	1995	7.1
fev/94	1995	-9.1		abr/94	1995	4.6		jun/94	1995	12.1		set/94	1995	9.3
fev/95	1995	-1.3		abr/95	1995	1.7		jun/95	1995	13.8		set/95	1995	9.5
dez/96	2000	-5.1		mai/96	2000	6.5		ago/96	2000	16.6		nov/96	2000	0.1
dez/97	2000	-3		mai/97	2000	7.8		ago/97	2000	18.6		nov/97	2000	-0.4
dez/98	2000	-2.4		mai/98	2000	9.7		ago/98	2000	12.3		nov/98	2000	-3
dez/99	2000	-4.9		mai/99	2000	8.2		ago/99	2000	13.9		nov/99	2000	2.7
dez/00	2000	0.2		mai/00	2000	11		ago/00	2000	13.7		nov/00	2000	4.4
jan/96	2000	-6.1		mar/96	2000	-2.4		jul/96	2000	13.8		out/96	2000	6.2
jan/97	2000	-3.1		mar/97	2000	0.3		jul/97	2000	17.3		out/97	2000	3.1
jan/98	2000	-2.8		mar/98	2000	-1.2		jul/98	2000	14.3		out/98	2000	3.8
jan/99	2000	-4.6		mar/99	2000	-0.8		jul/99	2000	16.6		out/99	2000	5.5
jan/00	2000	-2		mar/00	2000	-0.1		jul/00	2000	14.2		out/00	2000	8
fev/96	2000	-8.3		abr/96	2000	3.8		jun/96	2000	13.1		set/96	2000	8.4
fev/97	2000	-2.1		abr/97	2000	2.5		jun/97	2000	14.8		set/97	2000	10.8
fev/98	2000	-0.7		abr/98	2000	2.5		jun/98	2000	11.7		set/98	2000	10.9
fev/99	2000	-4.2		abr/99	2000	5.1		jun/99	2000	13.8		set/99	2000	12.7
fev/00	2000	-1.8		abr/00	2000	5		jun/00	2000	12.2		set/00	2000	9.3
dez/01	2005	-4.4		mai/01	2005	9.6		ago/01	2005	14.3		2019-11-01	2005	0.7
dez/02	2005	-6.7		mai/02	2005	11		ago/02	2005	18.4		2019-11-02	2005	-2.7
dez/03	2005	-1.6		mai/03	2005	9.4		ago/03	2005	14.9		2019-11-03	2005	1.2
dez/04	2005	-1		mai/04	2005	10		ago/04	2005	15.7		2019-11-04	2005	-0.8
dez/05	2005	-2.8		mai/05	2005	8.4		ago/05	2005	14.1		2019-11-05	2005	2.3
2019-01-01	2005	-3.4		2019-03-01	2005	-3.2		2019-07-01	2005	17.2		out/01	2005	7.2
2019-01-02	2005	-3		2019-03-02	2005	-0.2		2019-07-02	2005	16.6		out/02	2005	1.3
2019-01-03	2005	-5.6		2019-03-03	2005	1.1		2019-07-03	2005	17.8		out/03	2005	2.3
2019-01-04	2005	-6.3		2019-03-04	2005	-0.6		2019-07-04	2005	14.4		out/04	2005	4.7
2019-01-05	2005	-1.1		2019-03-05	2005	-3.1		2019-07-05	2005	16.7		out/05	2005	5.7
fev/01	2005	-6.9		abr/01	2005	3.3		2019-06-01	2005	13.1		set/01	2005	10.2
fev/02	2005	-0.8		abr/02	2005	5		2019-06-02	2005	15.1		set/02	2005	11.1
fev/03	2005	-4.6		abr/03	2005	3.3		2019-06-03	2005	14		set/03	2005	10.8
fev/04	2005	-3.1		abr/04	2005	5.1		2019-06-04	2005	12.6		set/04	2005	10.8
fev/05	2005	-4.3		abr/05	2005	4.8		2019-06-05	2005	12.8		set/05	2005	10.9
dez/06	2010	2.5		mai/06	2010	9.4		ago/06	2010	16.7		2019-11-06	2010	2.3
dez/07	2010	-1.8		mai/07	2010	8.9		ago/07	2010	14.8		2019-11-07	2010	-0.3
dez/08	2010	-2.1		mai/08	2010	10.4		ago/08	2010	13.2		2019-11-08	2010	0.3
dez/09	2010	-5.4		mai/09	2010			ago/09	2010	14.7		2019-11-09	2010	2.9
dez/10	2010	-10.2		mai/10	2010	9.2		ago/10	2010	14.6		2019-11-10	2010	-3.3
2019-01-06	2010	-4.6		2019-03-06	2010	-5.9		2019-07-06	2010	18.3		out/06	2010	7
2019-01-07	2010	-2.7		2019-03-07	2010	2.4		2019-07-07	2010	14.7		out/07	2010
2019-01-08	2010	-0.5		2019-03-08	2010	-1		2019-07-08	2010	16.5		out/08	2010	5.5
2019-01-09	2010	-3.7		2019-03-09	2010	-1.3		2019-07-09	2010			out/09	2010	2.5
2019-01-10	2010	-10.2		2019-03-10	2010	-2.2		2019-07-10	2010	17.5		out/10	2010	3.7
fev/06	2010	-5.1		abr/06	2010	2.7		2019-06-06	2010	15.1		set/06	2010	13
fev/07	2010	-5.8		abr/07	2010	6		2019-06-07	2010	15.1		set/07	2010
fev/08	2010	0.2		abr/08	2010	5.1		2019-06-08	2010	14.2		set/08	2010	8.9
fev/09	2010	-5.8		abr/09	2010			2019-06-09	2010			set/09	2010	11.1
fev/10	2010	-8.2		abr/10	2010	3.9		2019-06-10	2010	13.6		set/10	2010	9.3
dez/11	2015	-0.8		mai/11	2015	9.4		Ago/11	2015	14.6		2019-11-11	2015	3.3
dez/12	2015	-6.8		mai/12	2015	9.6		ago/12	2015	13.9		2019-11-12	2015	1.7
dez/13	2015	0.8		mai/13	2015	11.5		Ago/13	2015	14.6		2019-11-13	2015	1.3
dez/14	2015	-3.1		mai/14	2015			Ago/14	2015	14.3		2019-11-14	2015	2.5
dez/15	2015	0.5		mai/15	2015	7.4		Ago/15	2015	15.2		2019-11-15	2015	2.2
2019-01-11	2015	-4.1		2019-03-11	2015	-1.7		2019-07-11	2015	16.5		out/11	2015	6
2019-01-12	2015	-4.2		2019-03-12	2015	2.6		2019-07-12	2015	14.7		out/12	2015	3.7
2019-01-13	2015	-5.4		2019-03-13	2015	-5.3		2019-07-13	2015	16.2		out/13	2015	5.8
2019-01-14	2015	-4.8		2019-03-14	2015	2.3		2019-07-14	2015	18.5		out/14	2015	6.6
2019-01-15	2015	-2		2019-03-15	2015	1		2019-07-15	2015	14.6		out/15	2015	5.3
fev/11	2015	-7.6		abr/11	2015	7.5		2019-06-11	2015	15.3		set/11	2015	11.3
fev/12	2015	-4.8		abr/12	2015	2.7		2019-06-12	2015	11.4		set/12	2015	9.6
fev/13	2015	-4.2		abr/13	2015	2.7		2019-06-13	2015	13.9		set/13	2015	10.1
fev/14	2015	-0.3		abr/14	2015	5.7		2019-06-14	2015	12.7		set/14	2015
fev/15	2015	-1.6		abr/15	2015	5.1		2019-06-15	2015	12.1		set/15	2015	10.8
					1990	1995	2000	2005	2010	2015
				Spring mean	3.8	4.22	3.86	4.26	3.66	4.32
				Std. error	1.38	1.15	1.09	1.23	1.43	1.24
					1990	1995	2000	2005	2010	2015
				Summer mean	13.96	14.34	14.46	15.18	15.31	14.57
				Std. error	0.44	0.65	0.51	0.47	0.42	0.45
					1990	1995	2000	2005	2010	2015
				Autmn mean	4.747	4.233	5.5	5.047	4.838	5.729
				Std. error	1.081	1.124	1.18	1.246	1.334	0.939

## Sheet: Drivers- landuse change
Land cover area in administrative areas (hectares)
Administrative area	Land cover	1990	1995	2000	2005	2010	2015
Örebro län	arable land	114329	108180	108470	108177	105388	104300
	grazing land	5922	8170	8836	10505	9037	8866
	productive forest	598000	601000	579700	576900	604000	585000
Västmanlands län	arable land	109834	102172	104040	105390	102593	101501
	grazing land	5424	6902	7790	8691	7116	6924
	productive forest	305893	321353	322877	301000	310000	341000
Dalarnas län	arable land	63981	63148	61948	63438	61256	59655
	grazing land	4235	5509	6369	14836	12835	11192
	productive forest	1974000	2001000	2005200	1965200	1970000	1968000
Sum of all land cover categories
Administrative area	1985 (start values)	1990	1995	2000	2005	2010	2015
Örebro län	693037	718251	717350	697006	695582	718425	698166
Västmanlands län	427976	421151	430427	434707	415081	419709	449425
Dalarnas län	2119355	2042216	2069657	2073517	2043474	2044091	2038847
Land cover change (data divided by previous period; starting 1985)
Administrative area	1990	1995	2000	2005	2010	2015
Örebro län	1.03638	0.998746	0.97164	0.997957	1.03284	0.971801
Västmanlands län	0.984053	1.02203	1.00994	0.954852	1.01115	1.0708
Dalarnas län	0.963603	1.01344	1.00187	0.985511	1.0003	0.997435
Mean	0.99	1.01	0.99	0.97	1.01	1.01
Std error	0.02	0.006	0.01	0.01	0.009	0.02

## Sheet: Drivers - forestry
	Amount of forest (% in area surrounding lakes) affected by thinning (removal of trees so that growth will not be affected by density) is not changing over the study period (stable disturbance).
	1979	1989	1999	2009	2019
	0.0250686	0	0.310851	0.0718634	0.0167124
	0.0929725	0.0655576	0.133499	0.0143035	0.237199
	0.0560549	0.160978	0.018685	0.0445564	0.25584
	0.230173	0.161841	0.0539469	0.179823	0.298506
	0.270671	0.278087	0.0135954	0	0.101347
	0.183268	0.614654	0.0140976	0.274903	0.181859
	0.0653098	0.0922021	0.0192088	0.343197	0.566018
	0.144636	0.104138	0.0196704	0.200176	0.281172
	0.112932	0.025096	0.360756	0.0705826	0.0768566
	0.158993	0	0	0.0883293	0.266166
	0.0412129	0.125111	0	0.114807	0.43568
	0.167855	0.318225	0.252948	0.120063	0.0606144
	0.149289	0.296069	0.0476722	0.304851	0.149289
	0.176581	0.371947	0.0150281	0.00250469	0.0588602
	0.245686	0.202663	0	0.011322	0.198134
	0.145195	0.156363	0.204389	0.186519	0
	0.353841	0.0198648	0.00124155	0.130363	0.32032
	0.0312983	0.11808	0.179254	0.116657	0.0839363
	0.172777	0.0361898	0.0455291	0.136587	0.274342
	0.156738	0.00887196	0.449513	0.0842836	0.369665
	0.0386662	0.0352545	0.225174	0.186507	0.0727834
	0	0.0510728	0	0.0249689	0.0385883
	0.396508	0.0628611	0.00805911	0.054802	0.0402956
	0.228018	0.0181378	0.01166	0.0958713	0.0259112
	0.0231444	0.00680717	0.156565	0.193324	0.0830474
	0.0598963	0.00124784	0.425513	0.0673834	0.142254
	0.296906	0.187027	0	0	0.0105203
	0.229341	0.318746	0.0557157	0.0751514	0.08163
	0.151894	0.137039	0.107949	0.114061	0.168841
	0.103712	0.145883	0.139684	0.0920159	0.143434
Mean	0.15	0.13	0.1	0.11	0.16
Std. Error	0.01	0.02	0.02	0.01	0.02

## Sheet: R script
#Sweden_traits_analysis #CWM_GLM #add matrix data=read.table("clipboard",h=T) attach(data) str(data) data1=cbind.data.frame(trait2, as.factor (year)) str(data1) #fitting distribution require(goft) gamma_test(trait12) shapiro.test(trait12) #run glm require(stats) n.glm = glm (trait12 ~ year, family=Gamma (link = "inverse"), data=data) summary(n.glm) data$year <- relevel(data$year, ref = "y97") dat…
